# Supplementary material for: Comprehensive genomic landscape of antibiotic resistance in Staphylococcus epidermidis
Source: mSystems. 2024 May 10;9(6):e00226-24. doi: 10.1128/msystems.00226-24 (PMC11237394; doi:10.1128/msystems.00226-24)
Supplement: Data Set S1 — Staphylococcus epidermidis genome assemblies used for ARG, VF, and MGE analysis. [file msystems.00226-24-s0001.xlsx]

## Sheet: Sheet1
Data Set S1. Staphylococcus epidermidis genome assemblies used for ARGs, MGEs, and VFs analysis
Accession	Strain	Sequence type	Isolation source	No. of ARGs per genome	Species	Data source
JAVCPA000000000	HRSE 1	Unclassified	Environment	4	S. epidermidis	This study
JAVCOZ000000000	HRSE 2	1099	Environment	10	S. epidermidis	This study
JAVCOY000000000	HRSE 3	57	Environment	12	S. epidermidis	This study
JAVCOX000000000	HRSE 4	558	Environment	9	S. epidermidis	This study
JAVCOW000000000	HRSE 5	57	Environment	12	S. epidermidis	This study
JAVCOV000000000	HRSE 6	57	Environment	13	S. epidermidis	This study
JAVCOU000000000	HRSE 7	Unclassified	Environment	11	S. epidermidis	This study
JAVCOT000000000	HRSE 8	35	Environment	13	S. epidermidis	This study
JAVCOS000000000	HRSE 9	558	Environment	9	S. epidermidis	This study
JAVCOR000000000	HRSE 10	Unclassified	Environment	7	S. epidermidis	This study
JAVCOQ000000000	HRSE 11	Unclassified	Environment	14	S. epidermidis	This study
JAVCOP000000000	HRSE 12	57	Environment	13	S. epidermidis	This study
JAVCOO000000000	HRSE 13	57	Environment	15	S. epidermidis	This study
JAVCON000000000	HRSE 14	558	Environment	16	S. epidermidis	This study
JAVCOM000000000	HRSE 16	1094	Environment	14	S. epidermidis	This study
JAVCOL000000000	HRSE 17	57	Environment	12	S. epidermidis	This study
JAVCOK000000000	HRSE 18	57	Environment	13	S. epidermidis	This study
JAVCOJ000000000	HRSE 19	57	Environment	11	S. epidermidis	This study
JAVCOI000000000	HRSE 20	57	Environment	13	S. epidermidis	This study
JAVCOH000000000	HRSE 21	329	Environment	3	S. epidermidis	This study
JAVCOG000000000	HRSE 22	57	Environment	13	S. epidermidis	This study
JAVCOF000000000	HRSE 23	35	Environment	13	S. epidermidis	This study
JAVCOE000000000	HRSE 24	57	Environment	13	S. epidermidis	This study
JAVCOD000000000	HRSE 25	558	Environment	8	S. epidermidis	This study
JAVCOC000000000	HRSE 26	57	Environment	12	S. epidermidis	This study
JAVCOB000000000	HRSE 27	59	Environment	10	S. epidermidis	This study
JAVCOA000000000	HRSE 28	57	Environment	14	S. epidermidis	This study
JAVCNZ000000000	HRSE 29	558	Environment	14	S. epidermidis	This study
JAVCNY000000000	HRSE 30	35	Environment	6	S. epidermidis	This study
JAVCNX000000000	HRSE 31	35	Environment	9	S. epidermidis	This study
JAVCNW000000000	HRSE 32	Unclassified	Environment	14	S. epidermidis	This study
JAVCNV000000000	HRSE 33	Unclassified	Environment	3	S. epidermidis	This study
JAVCNU000000000	HRSE 34	35	Environment	11	S. epidermidis	This study
JAVCNT000000000	HRSE 35	2	Environment	6	S. epidermidis	This study
JAVCNS000000000	HRSE 36	57	Environment	14	S. epidermidis	This study
GCF_000007645.1	ATCC 12228	8	Unknown	5	S. epidermidis	RefSeq
GCF_000011925.1	RP62A	10	Human	18	S. epidermidis	RefSeq
GCF_000159575.1	HMP0060	59	Human	11	S. epidermidis	RefSeq
GCF_000164075.1	M23864:W2	5	Human	8	S. epidermidis	RefSeq
GCF_000177115.1	SK135	57	Human	10	S. epidermidis	RefSeq
GCF_000221685.1	VCU105	73	Unknown	2	S. epidermidis	RefSeq
GCF_000221705.1	VCU037	430	Unknown	3	S. epidermidis	RefSeq
GCF_000247205.1	VCU129	329	Unknown	4	S. epidermidis	RefSeq
GCF_000260295.1	VCU071	19	Unknown	2	S. epidermidis	RefSeq
GCF_000276185.1	NIHLM008	324	Human	2	S. epidermidis	RefSeq
GCF_000276205.1	NIHLM015	325	Human	2	S. epidermidis	RefSeq
GCF_000276545.1	NIHLM095	72	Human	2	S. epidermidis	RefSeq
GCF_000308395.1	AU12-03	59	Human	3	S. epidermidis	RefSeq
GCF_000314715.2	BVS058A4	Unclassified	Unknown	2	S. epidermidis	RefSeq
GCF_000362145.1	M0881	5	Human	13	S. epidermidis	RefSeq
GCF_000627055.1	VCU050	Unclassified	Unknown	3	S. epidermidis	RefSeq
GCF_000703025.1	AG42	73	Unknown	3	S. epidermidis	RefSeq
GCF_000705035.1	SE8400	114	Human	4	S. epidermidis	RefSeq
GCF_000751035.1	PM221	184	Unknown	4	S. epidermidis	RefSeq
GCF_000759555.1	SEI	1016	Human	2	S. epidermidis	RefSeq
GCF_000783535.2	FDAARGOS_83	69	Human	9	S. epidermidis	RefSeq
GCF_000966755.1	NGS-ED-1111	2	Human	10	S. epidermidis	RefSeq
GCF_000966765.1	NGS-ED-1117	2	Human	10	S. epidermidis	RefSeq
GCF_000966775.1	NGS-ED-1118	2	Human	10	S. epidermidis	RefSeq
GCF_000966815.1	NGS-ED-1110	2	Human	10	S. epidermidis	RefSeq
GCF_001465375.1	SE2.9	Unclassified	Etc	5	S. epidermidis	RefSeq
GCF_001469315.1	AU23	73	Human	2	S. epidermidis	RefSeq
GCF_001473265.2	FDAARGOS_157	20	Human	10	S. epidermidis	RefSeq
GCF_001516785.1	SNUT	673	Environment	2	S. epidermidis	RefSeq
GCF_001658465.1	AHKF08	59	Human	9	S. epidermidis	RefSeq
GCF_001658565.1	AEEG06	59	Human	9	S. epidermidis	RefSeq
GCF_001659245.1	ENVH350	2	Human	4	S. epidermidis	RefSeq
GCF_001659475.1	M25	59	Animal	4	S. epidermidis	RefSeq
GCF_001659505.1	M01	59	Animal	5	S. epidermidis	RefSeq
GCF_001956655.1	14.1.R1	1018	Human	3	S. epidermidis	RefSeq
GCF_002085695.1	1457	86	Human	2	S. epidermidis	RefSeq
GCF_002087975.1	ATCC 14990	5	Unknown	4	S. epidermidis	RefSeq
GCF_002215535.1	AMT	679	Human	6	S. epidermidis	RefSeq
GCF_002749455.1	SE90	Unclassified	Human	3	S. epidermidis	RefSeq
GCF_002749515.1	SE95	Unclassified	Human	7	S. epidermidis	RefSeq
GCF_002850315.1	DAR1907	2	Human	8	S. epidermidis	RefSeq
GCF_002944995.1	FDAARGOS_153	5	Human	7	S. epidermidis	RefSeq
GCF_002954055.1	FDAARGOS_161	20	Human	6	S. epidermidis	RefSeq
GCF_003119275.1	GTH12	769	Human	3	S. epidermidis	RefSeq
GCF_003325735.1	CSF41498	297	Human	5	S. epidermidis	RefSeq
GCF_003384245.1	P15-177	59	Human	5	S. epidermidis	RefSeq
GCF_003426645.1	P15-107	59	Human	5	S. epidermidis	RefSeq
GCF_003725355.1	RIT611	1019	Environment	4	S. epidermidis	RefSeq
GCF_003812425.1	FDAARGOS_529	924	Human	7	S. epidermidis	RefSeq
GCF_003856395.1	CDC120	20	Human	7	S. epidermidis	RefSeq
GCF_003856455.1	CDC121	20	Human	5	S. epidermidis	RefSeq
GCF_004323055.1	94	87	Human	12	S. epidermidis	RefSeq
GCF_004323075.1	GPR20	5	Human	13	S. epidermidis	RefSeq
GCF_004323085.1	23	5	Human	14	S. epidermidis	RefSeq
GCF_006094375.1	ATCC 14990	5	Unknown	4	S. epidermidis	RefSeq
GCF_006337185.1	HD66	87	Human	11	S. epidermidis	RefSeq
GCF_006337205.1	HD43	23	Human	6	S. epidermidis	RefSeq
GCF_006337225.1	HD33	87	Human	9	S. epidermidis	RefSeq
GCF_006742205.1	NBRC 100911	5	Unknown	4	S. epidermidis	RefSeq
GCF_007666445.1	DE0535	Unclassified	Environment	2	S. epidermidis	RefSeq
GCF_007666595.1	DE0525	329	Environment	5	S. epidermidis	RefSeq
GCF_007666645.1	DE0523	Unclassified	Environment	2	S. epidermidis	RefSeq
GCF_007666715.1	DE0519	329	Environment	5	S. epidermidis	RefSeq
GCF_007666905.1	DE0508	Unclassified	Environment	2	S. epidermidis	RefSeq
GCF_007677635.1	DE0223	73	Environment	3	S. epidermidis	RefSeq
GCF_007678155.1	DE0182	Unclassified	Environment	3	S. epidermidis	RefSeq
GCF_007678185.1	DE0181	65	Environment	5	S. epidermidis	RefSeq
GCF_008726905.1	UMB626	32	Human	6	S. epidermidis	RefSeq
GCF_008727015.1	UMB593	32	Human	3	S. epidermidis	RefSeq
GCF_008922245.1	SE66	19	Human	0	S. epidermidis	RefSeq
GCF_008922505.1	BB405684Z	48	Human	7	S. epidermidis	RefSeq
GCF_008922805.1	BB431156H	1022	Human	3	S. epidermidis	RefSeq
GCF_008923075.1	BB410503A (1)	59	Human	10	S. epidermidis	RefSeq
GCF_008923125.1	BB403186T	35	Human	7	S. epidermidis	RefSeq
GCF_009663955.1	SEYJ101	307	Etc	2	S. epidermidis	RefSeq
GCF_009685135.1	IRL01	2	Human	11	S. epidermidis	RefSeq
GCF_009757155.1	9c	88	Human	4	S. epidermidis	RefSeq
GCF_009757165.1	F530B	5	Human	3	S. epidermidis	RefSeq
GCF_009757185.1	99	5	Human	3	S. epidermidis	RefSeq
GCF_009769015.1	NCCP 16829	198	Human	4	S. epidermidis	RefSeq
GCF_009769125.1	NCCP 16828	673	Human	4	S. epidermidis	RefSeq
GCF_009873455.1	ATCC 12228	8	Unknown	3	S. epidermidis	RefSeq
GCF_009896645.1	APC 3808	5	Human	10	S. epidermidis	RefSeq
GCF_009896875.1	APC 3784	Unclassified	Human	5	S. epidermidis	RefSeq
GCF_009896905.1	APC 3783	35	Human	5	S. epidermidis	RefSeq
GCF_009896965.1	APC 3782	6	Human	3	S. epidermidis	RefSeq
GCF_009896975.1	APC 3806	6	Human	3	S. epidermidis	RefSeq
GCF_009897025.1	APC 3804	6	Human	3	S. epidermidis	RefSeq
GCF_009897035.1	APC 3803	307	Human	5	S. epidermidis	RefSeq
GCF_009897065.1	APC 3802	35	Human	6	S. epidermidis	RefSeq
GCF_009897075.1	APC 3800	307	Human	5	S. epidermidis	RefSeq
GCF_009897085.1	APC 3801	54	Human	8	S. epidermidis	RefSeq
GCF_009897125.1	APC 3799	307	Human	5	S. epidermidis	RefSeq
GCF_009897145.1	APC 3883	5	Human	9	S. epidermidis	RefSeq
GCF_009897165.1	APC 3797	5	Human	9	S. epidermidis	RefSeq
GCF_009897185.1	APC 3796	5	Human	9	S. epidermidis	RefSeq
GCF_009897195.1	APC 3798	5	Human	9	S. epidermidis	RefSeq
GCF_009897225.1	APC 3795	5	Human	9	S. epidermidis	RefSeq
GCF_009897235.1	APC 3781	297	Human	6	S. epidermidis	RefSeq
GCF_009897305.1	APC 3793	153	Human	7	S. epidermidis	RefSeq
GCF_009897315.1	APC 3792	88	Human	3	S. epidermidis	RefSeq
GCF_009897335.1	APC 3791	57	Human	11	S. epidermidis	RefSeq
GCF_009897365.1	APC 3790	57	Human	11	S. epidermidis	RefSeq
GCF_009897375.1	APC 3788	32	Human	3	S. epidermidis	RefSeq
GCF_009897425.1	APC 3787	57	Human	11	S. epidermidis	RefSeq
GCF_009897435.1	APC 3789	32	Human	3	S. epidermidis	RefSeq
GCF_009897505.1	APC 3882	153	Human	3	S. epidermidis	RefSeq
GCF_009897515.1	APC 3780	73	Human	3	S. epidermidis	RefSeq
GCF_009897605.1	APC 3779	35	Human	9	S. epidermidis	RefSeq
GCF_009897655.1	APC 3776	173	Human	10	S. epidermidis	RefSeq
GCF_009897685.1	APC 3777	130	Human	2	S. epidermidis	RefSeq
GCF_009897805.1	APC 3775	153	Human	5	S. epidermidis	RefSeq
GCF_009897825.1	APC 3810	153	Human	5	S. epidermidis	RefSeq
GCF_009897925.1	APC 3761	769	Human	3	S. epidermidis	RefSeq
GCF_009897935.1	APC 3762	769	Human	3	S. epidermidis	RefSeq
GCF_009897945.1	APC 3772	190	Human	7	S. epidermidis	RefSeq
GCF_009897975.1	APC 3763	769	Human	3	S. epidermidis	RefSeq
GCF_009898025.1	APC 3768	487	Human	3	S. epidermidis	RefSeq
GCF_009898055.1	APC 3771	130	Human	3	S. epidermidis	RefSeq
GCF_009898075.1	APC 3770	769	Human	3	S. epidermidis	RefSeq
GCF_009898115.1	APC 3785	5	Human	10	S. epidermidis	RefSeq
GCF_009898145.1	APC 3766	769	Human	3	S. epidermidis	RefSeq
GCF_011038575.1	E73	23	Human	8	S. epidermidis	RefSeq
GCF_011306595.1	SESURV_p1_0557	487	Human	3	S. epidermidis	RefSeq
GCF_011306775.1	SESURV_p1_0563	60	Human	2	S. epidermidis	RefSeq
GCF_011307015.1	SESURV_p1_0612	640	Human	2	S. epidermidis	RefSeq
GCF_011307235.1	SESURV_p2_0614	Unclassified	Human	5	S. epidermidis	RefSeq
GCF_011307475.1	SESURV_p3_0825	73	Human	6	S. epidermidis	RefSeq
GCF_011307595.1	SESURV_p1_1200	487	Human	3	S. epidermidis	RefSeq
GCF_011307695.1	SESURV_p3_1362	73	Human	5	S. epidermidis	RefSeq
GCF_011307715.1	SESURV_p4_1553	218	Human	10	S. epidermidis	RefSeq
GCF_012029995.1	JH	329	Human	3	S. epidermidis	RefSeq
GCF_013317125.1	O47	2	Human	3	S. epidermidis	RefSeq
GCF_014156385.1	252	788	Etc	2	S. epidermidis	RefSeq
GCF_014265185.1	151250001-3-258-42-RA	73	Environment	3	S. epidermidis	RefSeq
GCF_014265205.1	151250013-2-258-54-RA	153	Environment	4	S. epidermidis	RefSeq
GCF_014265225.1	151250017-1-258-58-RA	73	Environment	8	S. epidermidis	RefSeq
GCF_014265235.1	151250017-2-258-59-RA	73	Environment	8	S. epidermidis	RefSeq
GCF_014265285.1	151250009-1-258-48-RA	17	Environment	4	S. epidermidis	RefSeq
GCF_014265305.1	151250001-1-258-40-RA	73	Environment	3	S. epidermidis	RefSeq
GCF_014265315.1	IIF7SC-B5-RA	345	Environment	5	S. epidermidis	RefSeq
GCF_014265325.1	IIF6SC-B6-RA	329	Environment	5	S. epidermidis	RefSeq
GCF_014265335.1	IIF7SC-B6-RA	73	Environment	8	S. epidermidis	RefSeq
GCF_014265365.1	IIF6SC-B3-RA	171	Environment	2	S. epidermidis	RefSeq
GCF_014265405.1	IIF3SC-B8-RA	73	Environment	8	S. epidermidis	RefSeq
GCF_014265445.1	IIF6SW-P4-RA	73	Environment	8	S. epidermidis	RefSeq
GCF_014265485.1	IIF2SC-B1-RA	73	Environment	8	S. epidermidis	RefSeq
GCF_014265545.1	IIF3SC-B9-RA	32	Environment	6	S. epidermidis	RefSeq
GCF_014265645.1	151250017-2-258-59	73	Environment	5	S. epidermidis	RefSeq
GCF_014265655.1	151250013-2-258-54	153	Environment	4	S. epidermidis	RefSeq
GCF_014265785.1	151250009-1-258-48	17	Environment	4	S. epidermidis	RefSeq
GCF_014265825.1	151250003-1-258-43	297	Environment	2	S. epidermidis	RefSeq
GCF_014265845.1	151250001-3-258-42	73	Environment	3	S. epidermidis	RefSeq
GCF_014265865.1	151250001-2-258-41	73	Environment	3	S. epidermidis	RefSeq
GCF_014265905.1	IIF8SC-B1	5	Environment	6	S. epidermidis	RefSeq
GCF_014266035.1	151250001-1-258-40	73	Environment	3	S. epidermidis	RefSeq
GCF_014266135.1	IIF2SC-B1	73	Environment	8	S. epidermidis	RefSeq
GCF_014266265.1	IIF7SC-B3	73	Environment	8	S. epidermidis	RefSeq
GCF_014266325.1	IIF6SC-B6	329	Environment	5	S. epidermidis	RefSeq
GCF_014266415.1	IIF6SC-B1	86	Environment	6	S. epidermidis	RefSeq
GCF_014266425.1	IIF6SC-B3	171	Environment	2	S. epidermidis	RefSeq
GCF_014266535.1	IIF3SC-B9	32	Environment	6	S. epidermidis	RefSeq
GCF_014266565.1	IIF3SC-B8	73	Environment	8	S. epidermidis	RefSeq
GCF_014266605.1	IIF3SC-B6	5	Environment	6	S. epidermidis	RefSeq
GCF_014266795.1	IIF6SW-P5A	73	Environment	8	S. epidermidis	RefSeq
GCF_014267055.1	IF4SW-P4	Unclassified	Environment	0	S. epidermidis	RefSeq
GCF_014267185.1	IIF6SW-P4	73	Environment	8	S. epidermidis	RefSeq
GCF_014267225.1	IIF4SC-B2	329	Environment	3	S. epidermidis	RefSeq
GCF_014323365.1	IIF7SC-B7	73	Environment	8	S. epidermidis	RefSeq
GCF_014323385.1	IIF7SC-B5	345	Environment	5	S. epidermidis	RefSeq
GCF_014334295.1	LM087	72	Unknown	3	S. epidermidis	RefSeq
GCF_014436665.1	MFP04	65	Human	3	S. epidermidis	RefSeq
GCF_014489335.1	Z0118SE0260	35	Animal	8	S. epidermidis	RefSeq
GCF_014490515.1	Z0118SE0132	924	Human	7	S. epidermidis	RefSeq
GCF_015070395.1	hHESN103B	226	Human	5	S. epidermidis	RefSeq
GCF_015070605.1	HESN074B	993	Human	4	S. epidermidis	RefSeq
GCF_015070675.1	HESN016B	490	Human	5	S. epidermidis	RefSeq
GCF_015070735.1	HESN090B	490	Human	5	S. epidermidis	RefSeq
GCF_015221215.1	C133	490	Human	5	S. epidermidis	RefSeq
GCF_015273045.1	R5962	57	Human	2	S. epidermidis	RefSeq
GCF_015273085.1	R5961	57	Human	2	S. epidermidis	RefSeq
GCF_015273105.1	R5960	57	Human	2	S. epidermidis	RefSeq
GCF_015273135.1	R5959	57	Human	2	S. epidermidis	RefSeq
GCF_015273145.1	R5957	57	Human	2	S. epidermidis	RefSeq
GCF_015273175.1	R5973	679	Human	7	S. epidermidis	RefSeq
GCF_015273185.1	R5958	57	Human	2	S. epidermidis	RefSeq
GCF_015273195.1	R5956	558	Human	5	S. epidermidis	RefSeq
GCF_015273235.1	R5972	679	Human	7	S. epidermidis	RefSeq
GCF_015273245.1	R5971	679	Human	7	S. epidermidis	RefSeq
GCF_015273275.1	R5970	679	Human	7	S. epidermidis	RefSeq
GCF_015273285.1	R5968	487	Human	5	S. epidermidis	RefSeq
GCF_015273295.1	R5969	Unclassified	Human	3	S. epidermidis	RefSeq
GCF_015273335.1	R5980	812	Human	4	S. epidermidis	RefSeq
GCF_015273345.1	R5981	987	Human	5	S. epidermidis	RefSeq
GCF_015273365.1	R5994	110	Human	4	S. epidermidis	RefSeq
GCF_015273385.1	R5995	110	Human	4	S. epidermidis	RefSeq
GCF_015273415.1	R5993	110	Human	3	S. epidermidis	RefSeq
GCF_015273495.1	SB9605	35	Human	5	S. epidermidis	RefSeq
GCF_015273505.1	R6006	35	Human	5	S. epidermidis	RefSeq
GCF_015273525.1	R6005	35	Human	5	S. epidermidis	RefSeq
GCF_015273535.1	R6004	35	Human	5	S. epidermidis	RefSeq
GCF_015273575.1	R6002	35	Human	5	S. epidermidis	RefSeq
GCF_015273595.1	R6003	35	Human	5	S. epidermidis	RefSeq
GCF_015273605.1	R5985	59	Human	3	S. epidermidis	RefSeq
GCF_015273735.1	R5955	558	Human	6	S. epidermidis	RefSeq
GCF_015273785.1	R5950	59	Human	3	S. epidermidis	RefSeq
GCF_015273805.1	R5949	290	Human	8	S. epidermidis	RefSeq
GCF_015273815.1	R5948	640	Human	7	S. epidermidis	RefSeq
GCF_015273855.1	R5989	59	Human	7	S. epidermidis	RefSeq
GCF_015273875.1	R5987	153	Human	3	S. epidermidis	RefSeq
GCF_015273895.1	R5986	153	Human	3	S. epidermidis	RefSeq
GCF_015274155.1	R6025	59	Human	9	S. epidermidis	RefSeq
GCF_015274195.1	R6032	59	Human	9	S. epidermidis	RefSeq
GCF_015274235.1	R6031	59	Human	9	S. epidermidis	RefSeq
GCF_015274255.1	R6030	59	Human	9	S. epidermidis	RefSeq
GCF_015274265.1	R6029	59	Human	9	S. epidermidis	RefSeq
GCF_015274275.1	R6049	Unclassified	Human	7	S. epidermidis	RefSeq
GCF_015274285.1	R6050	Unclassified	Human	6	S. epidermidis	RefSeq
GCF_015274325.1	R6048	Unclassified	Human	7	S. epidermidis	RefSeq
GCF_015274355.1	R6047	Unclassified	Human	6	S. epidermidis	RefSeq
GCF_015274385.1	R6035	558	Human	8	S. epidermidis	RefSeq
GCF_015274425.1	R6034	558	Human	8	S. epidermidis	RefSeq
GCF_015274455.1	R6040	Unclassified	Human	5	S. epidermidis	RefSeq
GCF_015274475.1	R6033	59	Human	9	S. epidermidis	RefSeq
GCF_015274485.1	R6041	Unclassified	Human	5	S. epidermidis	RefSeq
GCF_015274505.1	R6039	558	Human	8	S. epidermidis	RefSeq
GCF_015274555.1	R6038	Unclassified	Human	5	S. epidermidis	RefSeq
GCF_015274575.1	R6009	59	Human	8	S. epidermidis	RefSeq
GCF_015274615.1	R6008	59	Human	8	S. epidermidis	RefSeq
GCF_015274625.1	R6007	59	Human	8	S. epidermidis	RefSeq
GCF_015274735.1	R6015	59	Human	8	S. epidermidis	RefSeq
GCF_015274775.1	R6054	332	Human	7	S. epidermidis	RefSeq
GCF_015274785.1	R6014	59	Human	9	S. epidermidis	RefSeq
GCF_015274795.1	R6053	672	Human	3	S. epidermidis	RefSeq
GCF_015274835.1	R6051	332	Human	5	S. epidermidis	RefSeq
GCF_015274905.1	R6052	332	Human	7	S. epidermidis	RefSeq
GCF_015551345.1	D43t1_170807_H6	Unclassified	Human	6	S. epidermidis	RefSeq
GCF_015670055.1	BSD2780120874b_170522_D9	130	Human	4	S. epidermidis	RefSeq
GCF_015730515.1	C146	Unclassified	Human	3	S. epidermidis	RefSeq
GCF_016026915.1	FDAARGOS_913	8	Unknown	11	S. epidermidis	RefSeq
GCF_016107415.1	JH-S-3	329	Human	3	S. epidermidis	RefSeq
GCF_016107425.1	JH-S-1	329	Human	3	S. epidermidis	RefSeq
GCF_016406225.1	SE48	Unclassified	Human	3	S. epidermidis	RefSeq
GCF_016406625.1	PH1-28	387	Human	2	S. epidermidis	RefSeq
GCF_016727385.1	FDAARGOS_1083	626	Unknown	5	S. epidermidis	RefSeq
GCF_016808435.1	s32	170	Environment	3	S. epidermidis	RefSeq
GCF_016808475.1	s34	14	Environment	3	S. epidermidis	RefSeq
GCF_016808495.1	s27	19	Environment	2	S. epidermidis	RefSeq
GCF_016808535.1	s20	73	Environment	3	S. epidermidis	RefSeq
GCF_016808595.1	s10	Unclassified	Environment	2	S. epidermidis	RefSeq
GCF_016808615.1	s16	89	Environment	3	S. epidermidis	RefSeq
GCF_016808655.1	s4	73	Environment	3	S. epidermidis	RefSeq
GCF_016808675.1	s2	329	Environment	4	S. epidermidis	RefSeq
GCF_016808695.1	s53	73	Environment	3	S. epidermidis	RefSeq
GCF_016808735.1	s50	130	Environment	5	S. epidermidis	RefSeq
GCF_016808755.1	s51	183	Environment	2	S. epidermidis	RefSeq
GCF_016808775.1	s49	218	Environment	3	S. epidermidis	RefSeq
GCF_016808795.1	s48	218	Environment	3	S. epidermidis	RefSeq
GCF_016808855.1	s46	73	Environment	8	S. epidermidis	RefSeq
GCF_016808875.1	s44	19	Environment	3	S. epidermidis	RefSeq
GCF_016808925.1	s41	19	Environment	3	S. epidermidis	RefSeq
GCF_016808955.1	s40	19	Environment	3	S. epidermidis	RefSeq
GCF_016808975.1	s39	19	Environment	3	S. epidermidis	RefSeq
GCF_016809015.1	s37	153	Environment	4	S. epidermidis	RefSeq
GCF_016809035.1	s36	1019	Environment	8	S. epidermidis	RefSeq
GCF_016809055.1	s35	14	Environment	3	S. epidermidis	RefSeq
GCF_016809075.1	s33	59	Environment	2	S. epidermidis	RefSeq
GCF_016809095.1	s30	171	Environment	2	S. epidermidis	RefSeq
GCF_016809105.1	s31	73	Environment	4	S. epidermidis	RefSeq
GCF_016809135.1	s29	328	Environment	7	S. epidermidis	RefSeq
GCF_016809155.1	s28	19	Environment	4	S. epidermidis	RefSeq
GCF_016809175.1	s23	60	Environment	3	S. epidermidis	RefSeq
GCF_016809185.1	s22	171	Environment	3	S. epidermidis	RefSeq
GCF_016809195.1	s24	1025	Environment	5	S. epidermidis	RefSeq
GCF_016809235.1	s19	Unclassified	Environment	3	S. epidermidis	RefSeq
GCF_016809275.1	s13	17	Environment	10	S. epidermidis	RefSeq
GCF_016809295.1	s17	Unclassified	Environment	8	S. epidermidis	RefSeq
GCF_016809315.1	s15	7	Environment	4	S. epidermidis	RefSeq
GCF_016809325.1	s12	183	Environment	2	S. epidermidis	RefSeq
GCF_016809365.1	s11	256	Environment	2	S. epidermidis	RefSeq
GCF_016809395.1	s5	73	Environment	3	S. epidermidis	RefSeq
GCF_016809435.1	s3	184	Environment	3	S. epidermidis	RefSeq
GCF_016809455.1	s6	89	Environment	3	S. epidermidis	RefSeq
GCF_016809475.1	s1	203	Environment	2	S. epidermidis	RefSeq
GCF_016834475.1	Z0118SE0269	218	Animal	10	S. epidermidis	RefSeq
GCF_016834495.1	Z0118SE0272	130	Environment	6	S. epidermidis	RefSeq
GCF_016889165.1	FDAARGOS_1243	487	Unknown	11	S. epidermidis	RefSeq
GCF_016903555.1	FDAARGOS_1363	487	Unknown	11	S. epidermidis	RefSeq
GCF_016903575.1	FDAARGOS_1364	Unclassified	Unknown	6	S. epidermidis	RefSeq
GCF_016904135.1	FDAARGOS_1361	153	Unknown	4	S. epidermidis	RefSeq
GCF_017167385.1	F6_3S_P_7	490	Environment	6	S. epidermidis	RefSeq
GCF_017315545.1	HAB176	73	Human	2	S. epidermidis	RefSeq
GCF_017315595.1	HAF81	19	Human	2	S. epidermidis	RefSeq
GCF_018407685.1	1I24	54	Human	9	S. epidermidis	RefSeq
GCF_018407805.1	1I22	Unclassified	Human	6	S. epidermidis	RefSeq
GCF_018407885.1	1I7	35	Human	6	S. epidermidis	RefSeq
GCF_018408135.1	1H8	35	Human	6	S. epidermidis	RefSeq
GCF_018919325.1	UMB7781-2F	57	Human	13	S. epidermidis	RefSeq
GCF_018919425.1	UMB0039-1M	769	Human	3	S. epidermidis	RefSeq
GCF_019329245.1	B1200599	2	Human	9	S. epidermidis	RefSeq
GCF_019329325.1	B1200343	2	Human	9	S. epidermidis	RefSeq
GCF_019329365.1	B1208538	2	Human	9	S. epidermidis	RefSeq
GCF_019329405.1	B1220165	2	Human	9	S. epidermidis	RefSeq
GCF_019329425.1	B1230143	2	Human	9	S. epidermidis	RefSeq
GCF_019329505.1	B1262351	2	Human	9	S. epidermidis	RefSeq
GCF_019329525.1	B1264454	2	Human	9	S. epidermidis	RefSeq
GCF_019329545.1	B1264787	2	Human	9	S. epidermidis	RefSeq
GCF_019329565.1	B1265603	2	Human	9	S. epidermidis	RefSeq
GCF_019329585.1	B1266875	2	Human	9	S. epidermidis	RefSeq
GCF_019329605.1	B1266911	2	Human	9	S. epidermidis	RefSeq
GCF_019329625.1	B1266915	2	Human	6	S. epidermidis	RefSeq
GCF_019329645.1	B1269488	2	Human	9	S. epidermidis	RefSeq
GCF_019329665.1	B1272014	2	Human	9	S. epidermidis	RefSeq
GCF_019329685.1	B1275857	2	Human	9	S. epidermidis	RefSeq
GCF_019329705.1	B1276219	2	Human	9	S. epidermidis	RefSeq
GCF_019329725.1	B1276296	2	Human	9	S. epidermidis	RefSeq
GCF_019329745.1	B1276912	2	Human	11	S. epidermidis	RefSeq
GCF_019329765.1	B1279591	2	Human	9	S. epidermidis	RefSeq
GCF_019329785.1	B1282731	2	Human	9	S. epidermidis	RefSeq
GCF_019329805.1	B1285135	2	Human	9	S. epidermidis	RefSeq
GCF_019330045.1	B1286247	2	Human	9	S. epidermidis	RefSeq
GCF_019330105.1	B1287175	2	Human	9	S. epidermidis	RefSeq
GCF_019330125.1	V1933625	2	Human	9	S. epidermidis	RefSeq
GCF_019330145.1	V1933793	2	Human	9	S. epidermidis	RefSeq
GCF_019330165.1	V1936703	2	Human	9	S. epidermidis	RefSeq
GCF_019330185.1	V1937538	2	Human	9	S. epidermidis	RefSeq
GCF_019330205.1	V1939586	2	Human	9	S. epidermidis	RefSeq
GCF_019330225.1	V1949610	2	Human	9	S. epidermidis	RefSeq
GCF_019330245.1	V1950266	2	Human	9	S. epidermidis	RefSeq
GCF_019787665.1	B1285228	2	Human	9	S. epidermidis	RefSeq
GCF_020181395.1	NBRC 113846	2	Human	5	S. epidermidis	RefSeq
GCF_021190395.1	S43	Unclassified	Animal	2	S. epidermidis	RefSeq
GCF_021191135.1	F42UW	Unclassified	Animal	8	S. epidermidis	RefSeq
GCF_021191175.1	AM346	987	Animal	6	S. epidermidis	RefSeq
GCF_021215415.1	GKN4W	179	Animal	6	S. epidermidis	RefSeq
GCF_021367675.1	8904-02-29T15:00:00.000Z	6	Animal	2	S. epidermidis	RefSeq
GCF_021384785.1	Ani_LG-141	59	Animal	4	S. epidermidis	RefSeq
GCF_021398305.1	CBPA-ST-10002	16	Human	9	S. epidermidis	RefSeq
GCF_021398325.1	CBPA-ST-11003	Unclassified	Human	4	S. epidermidis	RefSeq
GCF_021398345.1	AZ22	73	Human	2	S. epidermidis	RefSeq
GCF_021484865.1	PH1-4	153	Human	4	S. epidermidis	RefSeq
GCF_900086615.2	BPH0662	2	Unknown	13	S. epidermidis	RefSeq
GCF_900113395.1	NLAE-zl-G239	65	Unknown	3	S. epidermidis	RefSeq
GCF_900199525.1	I6	88	Human	5	S. epidermidis	RefSeq
GCF_900199615.1	C7	5	Human	11	S. epidermidis	RefSeq
GCF_900205795.1	I6	487	Human	6	S. epidermidis	RefSeq
GCF_900205815.1	I4	7	Human	4	S. epidermidis	RefSeq
GCF_900205825.1	C3	87	Human	9	S. epidermidis	RefSeq
GCF_900205845.1	I6	88	Human	5	S. epidermidis	RefSeq
GCF_900458515.1	NCTC13360	8	Unknown	7	S. epidermidis	RefSeq
GCF_900458535.1	NCTC11964	Unclassified	Human	15	S. epidermidis	RefSeq
GCF_900458575.1	NCTC10519	488	Unknown	3	S. epidermidis	RefSeq
GCF_900458585.1	NCTC6513	656	Human	2	S. epidermidis	RefSeq
GCF_900458605.1	NCTC11047	5	Unknown	3	S. epidermidis	RefSeq
GCF_900458645.1	NCTC12100	Unclassified	Unknown	6	S. epidermidis	RefSeq
GCF_900458655.1	NCTC7474	110	Human	2	S. epidermidis	RefSeq
GCF_900638695.1	NCTC13924	2	Human	8	S. epidermidis	RefSeq
GCF_902159375.1	4928STDY7071630	88	Human	3	S. epidermidis	RefSeq
GCF_902159385.1	4928STDY7071543	439	Human	7	S. epidermidis	RefSeq
GCF_902159425.1	4928STDY7071606	153	Human	6	S. epidermidis	RefSeq
GCF_902164795.1	4928STDY7071643	35	Human	7	S. epidermidis	RefSeq
GCF_902166085.1	4928STDY7387939	130	Human	4	S. epidermidis	RefSeq
GCF_902363495.1	MGYG-HGUT-00122	60	Human	3	S. epidermidis	RefSeq
GCF_902509485.1	Se_BPH0697	89	Human	10	S. epidermidis	RefSeq
GCF_902509495.1	Se_BPH0704	368	Human	12	S. epidermidis	RefSeq
GCF_902509505.1	Se_BPH0736	2	Human	9	S. epidermidis	RefSeq
GCF_902509515.1	Se_BPH0723	5	Human	9	S. epidermidis	RefSeq
GCF_902509525.1	Se_RP62a-WT	10	Human	18	S. epidermidis	RefSeq
GCF_902509535.1	Se_BPH0711	59	Human	9	S. epidermidis	RefSeq
GCF_910576215.1	C74	59	Animal	6	S. epidermidis	RefSeq
