# Supplementary material for: Comprehensive genomic landscape of antibiotic resistance in Staphylococcus epidermidis
Source: mSystems. 2024 May 10;9(6):e00226-24. doi: 10.1128/msystems.00226-24 (PMC11237394; doi:10.1128/msystems.00226-24)
Supplement: Data Set S2 — Detailed information of 370 genomes downloaded from RefSeq. [file msystems.00226-24-s0002.xlsx]

## Sheet: Sheet1
Data Set S2. Detailed information of 370 genomes downloaded from RefSeq
Accession	Strain	Isolation Source	Isolation Comments	Collection Date	Collection Year	Isolation Country	Geographic Group	Geographic Location	Host Name	Host Common Name	Host Gender	Host Age	Host Health	Host Group	Other Clinical
GCF_000007645.1	ATCC 12228
GCF_000011925.1	RP62A	patient with intravascular catheter-associated sepsis	isolated from a patient with intravascular catheter-associated sepsis						Human, Homo sapiens	Human			intravascular catheter-associated sepsis	Human
GCF_000159575.1	HMP0060								Human, Homo sapiens	Human				Human
GCF_000164075.1	M23864:W2								Human, Homo sapiens	Human				Human
GCF_000177115.1	SK135	human skin	isolated from human skin						Human, Homo sapiens	Human				Human
GCF_000221685.1	VCU105	NVE		2000s	2000				Human, Homo sapiens	Human				Human
GCF_000221705.1	VCU037	NVE		2000s	2000				Human, Homo sapiens	Human				Human
GCF_000247205.1	VCU129	NVE		1970s	1970
GCF_000260295.1	VCU071	PVE		1970s	1970
GCF_000276185.1	NIHLM008	alar crease		2008	2008	USA		United States	Human, Homo sapiens	Human				Human
GCF_000276205.1	NIHLM015	manubrium		2008	2008	USA		United States	Human, Homo sapiens	Human				Human
GCF_000276545.1	NIHLM095	gluteal crease		2008	2008	USA		United States	Human, Homo sapiens	Human				Human
GCF_000308395.1	AU12-03	intravascular catheter				Australia	Oceania	Australia: Queensland	Human, Homo sapiens	Human				Human
GCF_000314715.2	BVS058A4
GCF_000362145.1	M0881		ICU	2004	2004				Human, Homo sapiens	Human	male	60-69		Human
GCF_000627055.1	VCU050	PVE		2000s	2000
GCF_000703025.1	AG42
GCF_000705035.1	SE8400	blood culture		1990	1990	Germany	Europe	Germany	Human, Homo sapiens	Human				Human
GCF_000751035.1	PM221
GCF_000759555.1	SEI
GCF_000783535.2	FDAARGOS_83	Urine		2013-11-07	2013	USA		United States	Human, Homo sapiens	Human	female	6Y	Colonization/Contaminant	Human
GCF_000966755.1	NGS-ED-1111	blood		2013	2013	United Kingdom	Europe	United Kingdom: Edinburgh, Royal Infirmary Edinburgh, Neonatal unit	Human, Homo sapiens	Human		neonate	blood sepsis	Human
GCF_000966765.1	NGS-ED-1117	blood		2013	2013	United Kingdom	Europe	United Kingdom: Edinburgh, Royal Infirmary Edinburgh, Neonatal unit	Human, Homo sapiens	Human		neonate	blood sepsis	Human
GCF_000966775.1	NGS-ED-1118	blood		2013	2013	United Kingdom	Europe	United Kingdom: Edinburgh, Royal Infirmary Edinburgh, Neonatal unit	Human, Homo sapiens	Human		neonate	blood sepsis	Human
GCF_000966815.1	NGS-ED-1110	blood		2013	2013	United Kingdom	Europe	United Kingdom: Edinburgh, Royal Infirmary Edinburgh, Neonatal unit	Human, Homo sapiens	Human		neonate	blood sepsis	Human
GCF_001465375.1	SE2.9	Rice seed		2013	2013	India	Asia	India
GCF_001469315.1	AU23			2013	2013	Denmark	Europe	Denmark: Aarhus	Human, Homo sapiens	Human				Human
GCF_001473265.2	FDAARGOS_157	Peripheral blood		2014-05-12	2014	USA	North America	USA: DC	Human, Homo sapiens	Human	female	1M	Contaminant	Human
GCF_001516785.1	SNUT	toluene treated bioreactor sludge		2015-01-30	2015	South Korea	Asia	South Korea: Seoul
GCF_001658465.1	AHKF08	clinic		2014	2014	Germany	Europe	Germany: Luebeck	Human, Homo sapiens	Human			colonisation	Human
GCF_001658565.1	AEEG06	clinic		2014	2014	Germany	Europe	Germany:Luebeck	Human, Homo sapiens	Human			colonisation	Human
GCF_001659245.1	ENVH350	clinic		2004	2004	Germany	Europe	Germany: Hamburg
GCF_001659475.1	M25	cowhouse		2004	2004	Germany	Europe	Germany: Koblenz	Bos taurus	Cow			Mastitis	Nonhuman Mammal
GCF_001659505.1	M01	cowhouse		2003	2003	Germany	Europe	Germany: Koblenz	Bos taurus	Cow			Mastitis	Nonhuman Mammal
GCF_001956655.1	14.1.R1			2015	2015	Denmark	Europe	Denmark: Aarhus	Human, Homo sapiens	Human				Human
GCF_002085695.1	1457	central veneous catheter		1990	1990	Germany	Europe	Germany	Human, Homo sapiens	Human				Human
GCF_002087975.1	ATCC 14990			not applicable				not applicable
GCF_002215535.1	AMT	skin and mucous membranes		1908	1908				Human, Homo sapiens	Human			Primary bacteremia and infections of indwelling medical devices	Human
GCF_002749455.1	SE90	Blood cultures		2014	2014	Benin	Africa	Benin	Human, Homo sapiens	Human			Bacteremia	Human
GCF_002749515.1	SE95	Blood cultures		2014	2014	Benin	Africa	Benin	Human, Homo sapiens	Human			Bacteremia	Human
GCF_002850315.1	DAR1907	blood		2007-05-05	2007	USA	North America	USA: New York	Human, Homo sapiens	Human				Human
GCF_002944995.1	FDAARGOS_153	peripheral blood		2014-04-26	2014	USA	North America	USA:DC	Human, Homo sapiens	Human	female	16Y	Contaminant	Human
GCF_002954055.1	FDAARGOS_161	peripheral blood		2014-05-22	2014	USA	North America	USA:DC	Human, Homo sapiens	Human	female	6Y	Contaminant	Human
GCF_003119275.1	GTH12	Candida albicans SC5314 culture		2017	2017	Brazil	South America	Brazil	Human, Homo sapiens	Human			nosocomial infections	Human
GCF_003325735.1	CSF41498	cerebrospinal fluid		2000	2000	Ireland	Europe	Ireland	Human, Homo sapiens	Human			Suspected or confirmed neurosurgical device related infection	Human
GCF_003384245.1	P15-177	wound right shoulder pre incision eSwab				USA	North America	USA: Seattle	Human, Homo sapiens	Human				Human
GCF_003426645.1	P15-107	right pre-incision non-operative				USA	North America	USA: Seattle	Human, Homo sapiens	Human				Human
GCF_003725355.1	RIT611	mobile phone		2018-08	2018	USA		United States
GCF_003812425.1	FDAARGOS_529	CVP line blood		2016-03-24	2016				Human, Homo sapiens	Human	female	15Y		Human	host_description:Not applicable
GCF_003856395.1	CDC120	skin		2017	2017	South Korea	Asia	South Korea: Seoul	Human, Homo sapiens	Human				Human
GCF_003856455.1	CDC121	skin		2017	2017	South Korea	Asia	South Korea: Seoul	Human, Homo sapiens	Human				Human
GCF_004323055.1	94	Blood Culture		2018	2018	Czech Republic	Europe	Czech Republic	Human, Homo sapiens	Human			Blood Infection	Human
GCF_004323075.1	GPR20	Blood Culture		2018	2018	Czech Republic	Europe	Czech Republic	Human, Homo sapiens	Human			Blood Infection	Human
GCF_004323085.1	23	Blood Culture		2018	2018	Czech Republic	Europe	Czech Republic	Human, Homo sapiens	Human			Blood Infection	Human
GCF_006094375.1	ATCC 14990
GCF_006337185.1	HD66	skin; prosthetic joint infection		2018	2018	Germany	Europe	Germany: Hamburg	Human, Homo sapiens	Human			Prosthesis Related Infections	Human
GCF_006337205.1	HD43	skin; prosthetic joint infection		2018	2018	Germany	Europe	Germany: Hamburg	Human, Homo sapiens	Human			Prosthesis Related Infections	Human
GCF_006337225.1	HD33	skin; prosthetic joint infection		2018	2018	Germany	Europe	Germany: Hamburg	Human, Homo sapiens	Human			Prosthesis Related Infections	Human
GCF_006742205.1	NBRC 100911
GCF_007666445.1	DE0535	environmental		2018-09-01	2018	USA	North America	USA: North Carolina, Durham
GCF_007666595.1	DE0525	environmental		2018-09-01	2018	USA	North America	USA: North Carolina, Durham
GCF_007666645.1	DE0523	environmental		2018-09-01	2018	USA	North America	USA: North Carolina, Durham
GCF_007666715.1	DE0519	environmental		2018-09-01	2018	USA	North America	USA: North Carolina, Durham
GCF_007666905.1	DE0508	environmental		2018-09-01	2018	USA	North America	USA: North Carolina, Durham
GCF_007677635.1	DE0223	environmental		2018-09-01	2018	USA	North America	USA: North Carolina, Durham
GCF_007678155.1	DE0182	environmental		2018-09-01	2018	USA	North America	USA: North Carolina, Durham
GCF_007678185.1	DE0181	environmental		2018-09-01	2018	USA	North America	USA: North Carolina, Durham
GCF_008726905.1	UMB626		isolated bacteria			USA	North America	USA: Maywood, IL	Human, Homo sapiens	Human	female			Human
GCF_008727015.1	UMB593		isolated bacteria			USA	North America	USA: Maywood, IL	Human, Homo sapiens	Human	female			Human
GCF_008922245.1	SE66	blood	isolated in Scotland isolated between 2009 and 2018	2012	2012	United Kingdom	Europe	United Kingdom: Aberdeen	Human, Homo sapiens	Human				Human
GCF_008922505.1	BB405684Z	blood	isolated in Scotland isolated between 2009 and 2018	2018	2018	United Kingdom	Europe	United Kingdom: Aberdeen	Human, Homo sapiens	Human				Human
GCF_008922805.1	BB431156H	blood	isolated in Scotland isolated between 2009 and 2018	2017	2017	United Kingdom	Europe	United Kingdom: Aberdeen	Human, Homo sapiens	Human				Human
GCF_008923075.1	BB410503A (1)	blood	isolated in Scotland isolated between 2009 and 2018	2016	2016	United Kingdom	Europe	United Kingdom: Aberdeen	Human, Homo sapiens	Human				Human
GCF_008923125.1	BB403186T	blood	isolated in Scotland isolated between 2009 and 2018	2016	2016	United Kingdom	Europe	United Kingdom: Aberdeen	Human, Homo sapiens	Human				Human
GCF_009663955.1	SEYJ101	soil from plant root system		2018-10-01	2018	China	Asia	China: Shaanxi
GCF_009685135.1	IRL01	blood		2016	2016	Ireland	Europe	Ireland	Human, Homo sapiens	Human			Staphylococcal Infection	Human
GCF_009757155.1	9c	feces		2016	2016	United Kingdom	Europe	United Kingdom	Human, Homo sapiens	Human				Human
GCF_009757165.1	F530B	feces		2016	2016	United Kingdom	Europe	United Kingdom	Human, Homo sapiens	Human				Human
GCF_009757185.1	99	feces		2016	2016	United Kingdom	Europe	United Kingdom	Human, Homo sapiens	Human				Human
GCF_009769015.1	NCCP 16829	Vagina		2014-05-13	2014	South Korea	Asia	South Korea: Jinju	Human, Homo sapiens	Human				Human
GCF_009769125.1	NCCP 16828	blood		2012-04-04	2012	South Korea	Asia	South Korea: Jinju	Human, Homo sapiens	Human			diabetes, Hypertension	Human
GCF_009873455.1	ATCC 12228
GCF_009896645.1	APC 3808	milk				Ireland	Europe	Ireland: Cork	Human, Homo sapiens	Human	female			Human
GCF_009896875.1	APC 3784	milk				Ireland	Europe	Ireland: Cork	Human, Homo sapiens	Human	female			Human
GCF_009896905.1	APC 3783	milk				Ireland	Europe	Ireland: Cork	Human, Homo sapiens	Human	female			Human
GCF_009896965.1	APC 3782	milk				Ireland	Europe	Ireland: Cork	Human, Homo sapiens	Human	female			Human
GCF_009896975.1	APC 3806	milk				Ireland	Europe	Ireland: Cork	Human, Homo sapiens	Human	female			Human
GCF_009897025.1	APC 3804	milk				Ireland	Europe	Ireland: Cork	Human, Homo sapiens	Human	female			Human
GCF_009897035.1	APC 3803	milk				Ireland	Europe	Ireland: Cork	Human, Homo sapiens	Human	female			Human
GCF_009897065.1	APC 3802	milk				Ireland	Europe	Ireland: Cork	Human, Homo sapiens	Human	female			Human
GCF_009897075.1	APC 3800	milk				Ireland	Europe	Ireland: Cork	Human, Homo sapiens	Human	female			Human
GCF_009897085.1	APC 3801	milk				Ireland	Europe	Ireland: Cork	Human, Homo sapiens	Human	female			Human
GCF_009897125.1	APC 3799	milk				Ireland	Europe	Ireland: Cork	Human, Homo sapiens	Human	female			Human
GCF_009897145.1	APC 3883	milk				Ireland	Europe	Ireland: Cork	Human, Homo sapiens	Human	female			Human
GCF_009897165.1	APC 3797	milk				Ireland	Europe	Ireland: Cork	Human, Homo sapiens	Human	female			Human
GCF_009897185.1	APC 3796	milk				Ireland	Europe	Ireland: Cork	Human, Homo sapiens	Human	female			Human
GCF_009897195.1	APC 3798	milk				Ireland	Europe	Ireland: Cork	Human, Homo sapiens	Human	female			Human
GCF_009897225.1	APC 3795	milk				Ireland	Europe	Ireland: Cork	Human, Homo sapiens	Human	female			Human
GCF_009897235.1	APC 3781	milk				Ireland	Europe	Ireland: Cork	Human, Homo sapiens	Human	female			Human
GCF_009897305.1	APC 3793	milk				Ireland	Europe	Ireland: Cork	Human, Homo sapiens	Human	female			Human
GCF_009897315.1	APC 3792	milk				Ireland	Europe	Ireland: Cork	Human, Homo sapiens	Human	female			Human
GCF_009897335.1	APC 3791	milk				Ireland	Europe	Ireland: Cork	Human, Homo sapiens	Human	female			Human
GCF_009897365.1	APC 3790	milk				Ireland	Europe	Ireland: Cork	Human, Homo sapiens	Human	female			Human
GCF_009897375.1	APC 3788	milk				Ireland	Europe	Ireland: Cork	Human, Homo sapiens	Human	female			Human
GCF_009897425.1	APC 3787	milk				Ireland	Europe	Ireland: Cork	Human, Homo sapiens	Human	female			Human
GCF_009897435.1	APC 3789	milk				Ireland	Europe	Ireland: Cork	Human, Homo sapiens	Human	female			Human
GCF_009897505.1	APC 3882	milk				Ireland	Europe	Ireland: Cork	Human, Homo sapiens	Human	female			Human
GCF_009897515.1	APC 3780	milk				Ireland	Europe	Ireland: Cork	Human, Homo sapiens	Human	female			Human
GCF_009897605.1	APC 3779	milk				Ireland	Europe	Ireland: Cork	Human, Homo sapiens	Human	female			Human
GCF_009897655.1	APC 3776	milk				Ireland	Europe	Ireland: Cork	Human, Homo sapiens	Human	female			Human
GCF_009897685.1	APC 3777	milk				Ireland	Europe	Ireland: Cork	Human, Homo sapiens	Human	female			Human
GCF_009897805.1	APC 3775	milk				Ireland	Europe	Ireland: Cork	Human, Homo sapiens	Human	female			Human
GCF_009897825.1	APC 3810	milk				Ireland	Europe	Ireland: Cork	Human, Homo sapiens	Human	female			Human
GCF_009897925.1	APC 3761	milk				Ireland	Europe	Ireland: Cork	Human, Homo sapiens	Human	female			Human
GCF_009897935.1	APC 3762	milk				Ireland	Europe	Ireland: Cork	Human, Homo sapiens	Human	female			Human
GCF_009897945.1	APC 3772	milk				Ireland	Europe	Ireland: Cork	Human, Homo sapiens	Human	female			Human
GCF_009897975.1	APC 3763	milk				Ireland	Europe	Ireland: Cork	Human, Homo sapiens	Human	female			Human
GCF_009898025.1	APC 3768	milk				Ireland	Europe	Ireland: Cork	Human, Homo sapiens	Human	female			Human
GCF_009898055.1	APC 3771	milk				Ireland	Europe	Ireland: Cork	Human, Homo sapiens	Human	female			Human
GCF_009898075.1	APC 3770	milk				Ireland	Europe	Ireland: Cork	Human, Homo sapiens	Human	female			Human
GCF_009898115.1	APC 3785	milk				Ireland	Europe	Ireland: Cork	Human, Homo sapiens	Human	female			Human
GCF_009898145.1	APC 3766	milk				Ireland	Europe	Ireland: Cork	Human, Homo sapiens	Human	female			Human
GCF_011038575.1	E73			2014	2014	Germany	Europe	Germany	Human, Homo sapiens	Human				Human
GCF_011306595.1	SESURV_p1_0557	R_nares		2018	2018	USA	North America	USA: Connecticut	Human, Homo sapiens	Human				Human	host_subject_id:p1
GCF_011306775.1	SESURV_p1_0563	R_cheek		2018	2018	USA	North America	USA: Connecticut	Human, Homo sapiens	Human				Human	host_subject_id:p1
GCF_011307015.1	SESURV_p1_0612	Toeweb		2018	2018	USA	North America	USA: Connecticut	Human, Homo sapiens	Human				Human	host_subject_id:p1
GCF_011307235.1	SESURV_p2_0614	R_thumb		2018	2018	USA	North America	USA:Connecticut	Human, Homo sapiens	Human				Human	host_subject_id:p2
GCF_011307475.1	SESURV_p3_0825	L_thumb		2010-2020	2018	USA	North America	USA	Human, Homo sapiens	Human				Human	host_subject_id:p3
GCF_011307595.1	SESURV_p1_1200	Cubital_fossa		2018	2018	USA	North America	USA: Connecticut	Human, Homo sapiens	Human				Human	host_subject_id:p1
GCF_011307695.1	SESURV_p3_1362	L_index		2018	2018	USA	North America	USA:Connecticut	Human, Homo sapiens	Human				Human	host_subject_id:p3
GCF_011307715.1	SESURV_p4_1553	Umbilicus		2018	2018	USA	North America	USA:Connecticut	Human, Homo sapiens	Human				Human	host_subject_id:p4
GCF_012029995.1	JH	Healthy skin		2018-12-10	2018	Netherlands	Europe	Netherlands	Human, Homo sapiens	Human				Human
GCF_013317125.1	O47	overnight culture	isolated sequence type 2. In comparison to the RP62A strain, O47 can be transformed, which makes it a preferred strain for molecular studies	2011	2011	Germany	Europe	Germany:Koeln	Human, Homo sapiens	Human				Human
GCF_014156385.1	252	rhizosphere	isolated from rhizosphere of Mimosa calodendron	2016	2016	Brazil	South America	Brazil:Minas Gerais, Iron quadrangle	Mimosa calodendron
GCF_014265185.1	151250001-3-258-42-RA	Mineral Grit embedded in adhesive paper 3	isolated aboard the International Space Station during the Microbial Tracking-1 investigation	2015-03-04	2015	USA	North America	USA: International Space Station
GCF_014265205.1	151250013-2-258-54-RA	Aluminum 2	isolated aboard the International Space Station during the Microbial Tracking-1 investigation	2015-03-04	2015	USA	North America	USA: International Space Station
GCF_014265225.1	151250017-1-258-58-RA	Aluminum 1	isolated aboard the International Space Station during the Microbial Tracking-1 investigation	2015-03-04	2015	USA	North America	USA: International Space Station
GCF_014265235.1	151250017-2-258-59-RA	Aluminum 2	isolated aboard the International Space Station during the Microbial Tracking-1 investigation	2015-03-04	2015	USA	North America	USA: International Space Station
GCF_014265285.1	151250009-1-258-48-RA	Aluminum 1	isolated aboard the International Space Station during the Microbial Tracking-1 investigation	2015-03-04	2015	USA	North America	USA: International Space Station
GCF_014265305.1	151250001-1-258-40-RA	Aluminum 1	isolated aboard the International Space Station during the Microbial Tracking-1 investigation	2015-03-04	2015	USA	North America	USA: International Space Station
GCF_014265315.1	IIF7SC-B5-RA		isolated aboard the International Space Station during the Microbial Tracking-1 investigation	2015-05-15	2015	USA	North America	USA: International Space Station
GCF_014265325.1	IIF6SC-B6-RA		isolated aboard the International Space Station during the Microbial Tracking-1 investigation	2015-05-15	2015	USA	North America	USA: International Space Station
GCF_014265335.1	IIF7SC-B6-RA		isolated aboard the International Space Station during the Microbial Tracking-1 investigation	2015-05-15	2015	USA	North America	USA: International Space Station
GCF_014265365.1	IIF6SC-B3-RA		isolated aboard the International Space Station during the Microbial Tracking-1 investigation	2015-05-15	2015	USA	North America	USA: International Space Station
GCF_014265405.1	IIF3SC-B8-RA		isolated aboard the International Space Station during the Microbial Tracking-1 investigation	2015-05-15	2015	USA	North America	USA: International Space Station
GCF_014265445.1	IIF6SW-P4-RA	Nomex 6	isolated aboard the International Space Station during the Microbial Tracking-1 investigation	2015-05-15	2015	USA	North America	USA: International Space Station
GCF_014265485.1	IIF2SC-B1-RA		isolated aboard the International Space Station during the Microbial Tracking-1 investigation	2015-05-15	2015	USA	North America	USA: International Space Station
GCF_014265545.1	IIF3SC-B9-RA		isolated aboard the International Space Station during the Microbial Tracking-1 investigation	2015-05-15	2015	USA	North America	USA: International Space Station
GCF_014265645.1	151250017-2-258-59	Aluminum 2	isolated aboard the International Space Station during the Microbial Tracking-1 investigation	2015-03-04	2015	USA	North America	USA: International Space Station
GCF_014265655.1	151250013-2-258-54	Aluminum 2	isolated aboard the International Space Station during the Microbial Tracking-1 investigation	2015-03-04	2015	USA	North America	USA: International Space Station
GCF_014265785.1	151250009-1-258-48	Aluminum 1	isolated aboard the International Space Station during the Microbial Tracking-1 investigation	2015-03-04	2015	USA	North America	USA: International Space Station
GCF_014265825.1	151250003-1-258-43	Aluminum 1	isolated aboard the International Space Station during the Microbial Tracking-1 investigation	2015-03-04	2015	USA	North America	USA: International Space Station
GCF_014265845.1	151250001-3-258-42	Mineral Grit embedded in adhesive paper 3	isolated aboard the International Space Station during the Microbial Tracking-1 investigation	2015-03-04	2015	USA	North America	USA: International Space Station
GCF_014265865.1	151250001-2-258-41	Aluminum 2	isolated aboard the International Space Station during the Microbial Tracking-1 investigation	2015-03-04	2015	USA	North America	USA: International Space Station
GCF_014265905.1	IIF8SC-B1		isolated aboard the International Space Station during the Microbial Tracking-1 investigation	2015-05-15	2015	USA	North America	USA: International Space Station
GCF_014266035.1	151250001-1-258-40	Aluminum 1	isolated aboard the International Space Station during the Microbial Tracking-1 investigation	2015-03-04	2015	USA	North America	USA: International Space Station
GCF_014266135.1	IIF2SC-B1		isolated aboard the International Space Station during the Microbial Tracking-1 investigation	2015-05-15	2015	USA	North America	USA: International Space Station
GCF_014266265.1	IIF7SC-B3		isolated aboard the International Space Station during the Microbial Tracking-1 investigation	2015-05-15	2015	USA	North America	USA: International Space Station
GCF_014266325.1	IIF6SC-B6		isolated aboard the International Space Station during the Microbial Tracking-1 investigation	2015-05-15	2015	USA	North America	USA: International Space Station
GCF_014266415.1	IIF6SC-B1		isolated aboard the International Space Station during the Microbial Tracking-1 investigation	2015-05-15	2015	USA	North America	USA: International Space Station
GCF_014266425.1	IIF6SC-B3		isolated aboard the International Space Station during the Microbial Tracking-1 investigation	2015-05-15	2015	USA	North America	USA: International Space Station
GCF_014266535.1	IIF3SC-B9		isolated aboard the International Space Station during the Microbial Tracking-1 investigation	2015-05-15	2015	USA	North America	USA: International Space Station
GCF_014266565.1	IIF3SC-B8		isolated aboard the International Space Station during the Microbial Tracking-1 investigation	2015-05-15	2015	USA	North America	USA: International Space Station
GCF_014266605.1	IIF3SC-B6		isolated aboard the International Space Station during the Microbial Tracking-1 investigation	2015-05-15	2015	USA	North America	USA: International Space Station
GCF_014266795.1	IIF6SW-P5A	Nomex 6	isolated aboard the International Space Station during the Microbial Tracking-1 investigation	2015-05-15	2015	USA	North America	USA: International Space Station
GCF_014267055.1	IF4SW-P4	polymide 4	isolated aboard the International Space Station during the Microbial Tracking-1 investigation	2015-03-04	2015	USA	North America	USA: International Space Station
GCF_014267185.1	IIF6SW-P4	Nomex 6	isolated aboard the International Space Station during the Microbial Tracking-1 investigation	2015-05-15	2015	USA	North America	USA: International Space Station
GCF_014267225.1	IIF4SC-B2		isolated aboard the International Space Station during the Microbial Tracking-1 investigation	2015-05-15	2015	USA	North America	USA: International Space Station
GCF_014323365.1	IIF7SC-B7		isolated aboard the International Space Station during the Microbial Tracking-1 investigation	2015-05-15	2015	USA	North America	USA: International Space Station
GCF_014323385.1	IIF7SC-B5		isolated aboard the International Space Station during the Microbial Tracking-1 investigation	2015-05-15	2015	USA	North America	USA: International Space Station
GCF_014334295.1	LM087			2008	2008	USA	North America	USA
GCF_014436665.1	MFP04	cheekbone		2010-10	2010	France	Europe	France: Evreux	Human, Homo sapiens	Human				Human
GCF_014489335.1	Z0118SE0260			2018-04-22	2018				Cat, Felis catus	Cat				Nonhuman Mammal
GCF_014490515.1	Z0118SE0132			2018-03-11	2018				Human, Homo sapiens	Human				Human
GCF_015070395.1	hHESN103B	Blood		2018-06	2018	Ghana	Africa	Ghana	Human, Homo sapiens	Human	male	19 days	Sepsis	Human	host_description:Neonate;host_disease_outcome:Recovery;host_subject_id:hHESN103B
GCF_015070605.1	HESN074B	Blood		2018-06	2018	Ghana	Africa	Ghana	Human, Homo sapiens	Human	female	6 days	Sepsis	Human	host_description:Neonate;host_disease_outcome:Chronic, referred;host_subject_id:HESN074B
GCF_015070675.1	HESN016B	Blood		2018-04	2018	Ghana	Africa	Ghana	Human, Homo sapiens	Human	female	1 day	Sepsis	Human	host_description:Neonate;host_disease_outcome:Recovery;host_subject_id:HESN016B
GCF_015070735.1	HESN090B	Blood		2018-06	2018	Ghana	Africa	Ghana	Human, Homo sapiens	Human	female	1 day	Sepsis	Human	host_description:Neonate;host_disease_outcome:Recovery;host_subject_id:HESN090B
GCF_015221215.1	C133	blood		2019-11-15	2019	South Africa	Africa	South Africa:KwaZulu-Natal	Human, Homo sapiens	Human			not applicable	Human
GCF_015273045.1	R5962	skin swab1639 from squamous cell carcinomas patient MST029		2017-04-28	2017	Australia	Oceania	Australia: Brisbane	Human, Homo sapiens	Human				Human
GCF_015273085.1	R5961	skin swab1639 from squamous cell carcinomas patient MST029		2017-04-28	2017	Australia	Oceania	Australia: Brisbane	Human, Homo sapiens	Human				Human
GCF_015273105.1	R5960	skin swab1639 from squamous cell carcinomas patient MST029		2017-04-28	2017	Australia	Oceania	Australia: Brisbane	Human, Homo sapiens	Human				Human
GCF_015273135.1	R5959	skin swab1639 from squamous cell carcinomas patient MST029		2017-04-28	2017	Australia	Oceania	Australia: Brisbane	Human, Homo sapiens	Human				Human
GCF_015273145.1	R5957	skin swab1639 from squamous cell carcinomas patient MST029		2017-04-28	2017	Australia	Oceania	Australia: Brisbane	Human, Homo sapiens	Human				Human
GCF_015273175.1	R5973	skin swab1617 from squamous cell carcinomas patient MST026		2017-03-17	2017	Australia	Oceania	Australia: Brisbane	Human, Homo sapiens	Human				Human
GCF_015273185.1	R5958	skin swab1639 from squamous cell carcinomas patient MST029		2017-04-28	2017	Australia	Oceania	Australia: Brisbane	Human, Homo sapiens	Human				Human
GCF_015273195.1	R5956	skin swab1639 from squamous cell carcinomas patient MST029		2017-04-28	2017	Australia	Oceania	Australia: Brisbane	Human, Homo sapiens	Human				Human
GCF_015273235.1	R5972	skin swab1617 from squamous cell carcinomas patient MST026		2017-03-17	2017	Australia	Oceania	Australia: Brisbane	Human, Homo sapiens	Human				Human
GCF_015273245.1	R5971	skin swab1617 from squamous cell carcinomas patient MST026		2017-03-17	2017	Australia	Oceania	Australia: Brisbane	Human, Homo sapiens	Human				Human
GCF_015273275.1	R5970	skin swab1617 from squamous cell carcinomas patient MST026		2017-03-17	2017	Australia	Oceania	Australia: Brisbane	Human, Homo sapiens	Human				Human
GCF_015273285.1	R5968	skin swab1617 from squamous cell carcinomas patient MST026		2017-03-17	2017	Australia	Oceania	Australia: Brisbane	Human, Homo sapiens	Human				Human
GCF_015273295.1	R5969	skin swab1617 from squamous cell carcinomas patient MST026		2017-03-17	2017	Australia	Oceania	Australia: Brisbane	Human, Homo sapiens	Human				Human
GCF_015273335.1	R5980	skin swab1599 from squamous cell carcinomas patient MST023		2017-03-10	2017	Australia	Oceania	Australia: Brisbane	Human, Homo sapiens	Human				Human
GCF_015273345.1	R5981	skin swab1599 from squamous cell carcinomas patient MST023		2017-03-10	2017	Australia	Oceania	Australia: Brisbane	Human, Homo sapiens	Human				Human
GCF_015273365.1	R5994	skin swab1574 from squamous cell carcinomas patient MST020		2017-01-27	2017	Australia	Oceania	Australia: Brisbane	Human, Homo sapiens	Human				Human
GCF_015273385.1	R5995	skin swab1574 from squamous cell carcinomas patient MST020		2017-01-27	2017	Australia	Oceania	Australia: Brisbane	Human, Homo sapiens	Human				Human
GCF_015273415.1	R5993	skin swab1574 from squamous cell carcinomas patient MST020		2017-01-27	2017	Australia	Oceania	Australia: Brisbane	Human, Homo sapiens	Human				Human
GCF_015273495.1	SB9605	skin swab1561 from squamous cell carcinomas patient MST018		2016-12-16	2016	Australia	Oceania	Australia: Brisbane	Human, Homo sapiens	Human				Human
GCF_015273505.1	R6006	skin swab1561 from squamous cell carcinomas patient MST018		2016-12-16	2016	Australia	Oceania	Australia: Brisbane	Human, Homo sapiens	Human				Human
GCF_015273525.1	R6005	skin swab1561 from squamous cell carcinomas patient MST018		2016-12-16	2016	Australia	Oceania	Australia: Brisbane	Human, Homo sapiens	Human				Human
GCF_015273535.1	R6004	skin swab1561 from squamous cell carcinomas patient MST018		2016-12-16	2016	Australia	Oceania	Australia: Brisbane	Human, Homo sapiens	Human				Human
GCF_015273575.1	R6002	skin swab1561 from squamous cell carcinomas patient MST018		2016-12-16	2016	Australia	Oceania	Australia: Brisbane	Human, Homo sapiens	Human				Human
GCF_015273595.1	R6003	skin swab1561 from squamous cell carcinomas patient MST018		2016-12-16	2016	Australia	Oceania	Australia: Brisbane	Human, Homo sapiens	Human				Human
GCF_015273605.1	R5985	skin swab1556 from squamous cell carcinomas patient MST017		2016-12-02	2016	Australia	Oceania	Australia: Brisbane	Human, Homo sapiens	Human				Human
GCF_015273735.1	R5955	skin swab1532 from squamous cell carcinomas patient MST015		2016-11-25	2016	Australia	Oceania	Australia: Brisbane	Human, Homo sapiens	Human				Human
GCF_015273785.1	R5950	skin swab1532 from squamous cell carcinomas patient MST015		2016-11-25	2016	Australia	Oceania	Australia: Brisbane	Human, Homo sapiens	Human				Human
GCF_015273805.1	R5949	skin swab1532 from squamous cell carcinomas patient MST015		2016-11-25	2016	Australia	Oceania	Australia: Brisbane	Human, Homo sapiens	Human				Human
GCF_015273815.1	R5948	skin swab1532 from squamous cell carcinomas patient MST015		2016-11-25	2016	Australia	Oceania	Australia: Brisbane	Human, Homo sapiens	Human				Human
GCF_015273855.1	R5989	skin swab1483 from squamous cell carcinomas patient MST013		2016-11-18	2016	Australia	Oceania	Australia: Brisbane	Human, Homo sapiens	Human				Human
GCF_015273875.1	R5987	skin swab1483 from squamous cell carcinomas patient MST013		2016-11-18	2016	Australia	Oceania	Australia: Brisbane	Human, Homo sapiens	Human				Human
GCF_015273895.1	R5986	skin swab1483 from squamous cell carcinomas patient MST013		2016-11-18	2016	Australia	Oceania	Australia: Brisbane	Human, Homo sapiens	Human				Human
GCF_015274155.1	R6025	skin swab1470 from squamous cell carcinomas patient MST012		2016-11-11	2016	Australia	Oceania	Australia: Brisbane	Human, Homo sapiens	Human				Human
GCF_015274195.1	R6032	skin swab1442 from squamous cell carcinomas patient MST008		2016-10-28	2016	Australia	Oceania	Australia: Brisbane	Human, Homo sapiens	Human				Human
GCF_015274235.1	R6031	skin swab1442 from squamous cell carcinomas patient MST008		2016-10-28	2016	Australia	Oceania	Australia: Brisbane	Human, Homo sapiens	Human				Human
GCF_015274255.1	R6030	skin swab1442 from squamous cell carcinomas patient MST008		2016-10-28	2016	Australia	Oceania	Australia: Brisbane	Human, Homo sapiens	Human				Human
GCF_015274265.1	R6029	skin swab1442 from squamous cell carcinomas patient MST008		2016-10-28	2016	Australia	Oceania	Australia: Brisbane	Human, Homo sapiens	Human				Human
GCF_015274275.1	R6049	skin swab1391 from squamous cell carcinomas patient MST003		2016-09-23	2016	Australia	Oceania	Australia: Brisbane	Human, Homo sapiens	Human				Human
GCF_015274285.1	R6050	skin swab1391 from squamous cell carcinomas patient MST003		2016-09-23	2016	Australia	Oceania	Australia: Brisbane	Human, Homo sapiens	Human				Human
GCF_015274325.1	R6048	skin swab1391 from squamous cell carcinomas patient MST003		2016-09-23	2016	Australia	Oceania	Australia: Brisbane	Human, Homo sapiens	Human				Human
GCF_015274355.1	R6047	skin swab1391 from squamous cell carcinomas patient MST003		2016-09-23	2016	Australia	Oceania	Australia: Brisbane	Human, Homo sapiens	Human				Human
GCF_015274385.1	R6035	skin swab1389 from squamous cell carcinomas patient MST003		2016-09-23	2016	Australia	Oceania	Australia: Brisbane	Human, Homo sapiens	Human				Human
GCF_015274425.1	R6034	skin swab1389 from squamous cell carcinomas patient MST003		2016-09-23	2016	Australia	Oceania	Australia: Brisbane	Human, Homo sapiens	Human				Human
GCF_015274455.1	R6040	skin swab1385 from squamous cell carcinomas patient MST003		2016-09-23	2016	Australia	Oceania	Australia: Brisbane	Human, Homo sapiens	Human				Human
GCF_015274475.1	R6033	skin swab1389 from squamous cell carcinomas patient MST003		2016-09-23	2016	Australia	Oceania	Australia: Brisbane	Human, Homo sapiens	Human				Human
GCF_015274485.1	R6041	skin swab1385 from squamous cell carcinomas patient MST003		2016-09-23	2016	Australia	Oceania	Australia: Brisbane	Human, Homo sapiens	Human				Human
GCF_015274505.1	R6039	skin swab1385 from squamous cell carcinomas patient MST003		2016-09-23	2016	Australia	Oceania	Australia: Brisbane	Human, Homo sapiens	Human				Human
GCF_015274555.1	R6038	skin swab1385 from squamous cell carcinomas patient MST003		2016-09-23	2016	Australia	Oceania	Australia: Brisbane	Human, Homo sapiens	Human				Human
GCF_015274575.1	R6009	skin swab1383 from squamous cell carcinomas patient MST003		2016-09-23	2016	Australia	Oceania	Australia: Brisbane	Human, Homo sapiens	Human				Human
GCF_015274615.1	R6008	skin swab1383 from squamous cell carcinomas patient MST003		2016-09-23	2016	Australia	Oceania	Australia: Brisbane	Human, Homo sapiens	Human				Human
GCF_015274625.1	R6007	skin swab1383 from squamous cell carcinomas patient MST003		2016-09-23	2016	Australia	Oceania	Australia: Brisbane	Human, Homo sapiens	Human				Human
GCF_015274735.1	R6015	skin swab1381 from squamous cell carcinomas patient MST003		2016-09-23	2016	Australia	Oceania	Australia: Brisbane	Human, Homo sapiens	Human				Human
GCF_015274775.1	R6054	skin swab1378 from squamous cell carcinomas patient MST002		2016-09-09	2016	Australia	Oceania	Australia: Brisbane	Human, Homo sapiens	Human				Human
GCF_015274785.1	R6014	skin swab1381 from squamous cell carcinomas patient MST003		2016-09-23	2016	Australia	Oceania	Australia: Brisbane	Human, Homo sapiens	Human				Human
GCF_015274795.1	R6053	skin swab1378 from squamous cell carcinomas patient MST002		2016-09-09	2016	Australia	Oceania	Australia: Brisbane	Human, Homo sapiens	Human				Human
GCF_015274835.1	R6051	skin swab1378 from squamous cell carcinomas patient MST002		2016-09-09	2016	Australia	Oceania	Australia: Brisbane	Human, Homo sapiens	Human				Human
GCF_015274905.1	R6052	skin swab1378 from squamous cell carcinomas patient MST002		2016-09-09	2016	Australia	Oceania	Australia: Brisbane	Human, Homo sapiens	Human				Human
GCF_015551345.1	D43t1_170807_H6	stool	isolated bacterial strains from donors who provided their samples for Fecal Transplantation (FMT) to several patients with different diseases	2017-08-07	2017	USA	North America	USA	Human, Homo sapiens	Human				Human
GCF_015670055.1	BSD2780120874b_170522_D9	stool	isolated bacterial strains from donors who provided their samples for Fecal Transplantation (FMT) to several patients with different diseases	2017-05-22	2017	USA	North America	USA	Human, Homo sapiens	Human				Human
GCF_015730515.1	C146	blood		2019-11-22	2019	South Africa	Africa	South Africa:KwaZulu-Natal	Human, Homo sapiens	Human			not applicable	Human
GCF_016026915.1	FDAARGOS_913														host_description:Not applicable
GCF_016107415.1	JH-S-3	skin		2020-01-16	2020	Netherlands	Europe	Netherlands	Human, Homo sapiens	Human				Human
GCF_016107425.1	JH-S-1	skin		2020-01-16	2020	Netherlands	Europe	Netherlands	Human, Homo sapiens	Human				Human
GCF_016406225.1	SE48			1971	1971	Netherlands	Europe	Netherlands	Human, Homo sapiens	Human				Human
GCF_016406625.1	PH1-28			2012-06	2012	France	Europe	France	Human, Homo sapiens	Human				Human
GCF_016727385.1	FDAARGOS_1083					Germany	Europe	Germany:Langen							host_description:Not applicable
GCF_016808435.1	s32	the International Space Station	isolated from the International Space Station	2014-02-19	2014	USA	North America	USA: International Space Station
GCF_016808475.1	s34	the International Space Station	isolated from the International Space Station	2014-02-19	2014	USA	North America	USA: International Space Station
GCF_016808495.1	s27	the International Space Station	isolated from the International Space Station	2013-04-29	2013	USA	North America	USA: International Space Station
GCF_016808535.1	s20	the International Space Station	isolated from the International Space Station	2011-08-12	2011	USA	North America	USA: International Space Station
GCF_016808595.1	s10	the International Space Station	isolated from the International Space Station	2010-03-05	2010	USA	North America	USA: International Space Station
GCF_016808615.1	s16	the International Space Station	isolated from the International Space Station	2011-04-15	2011	USA	North America	USA: International Space Station
GCF_016808655.1	s4	the International Space Station	isolated from the International Space Station	2009-07-15	2009	USA	North America	USA: International Space Station
GCF_016808675.1	s2	the International Space Station	isolated from the International Space Station	2006-08-14	2006	USA	North America	USA: International Space Station
GCF_016808695.1	s53	the International Space Station	isolated from the International Space Station	2015-11-16	2015	USA	North America	USA: International Space Station
GCF_016808735.1	s50	the International Space Station	isolated from the International Space Station	2015-11-16	2015	USA	North America	USA: International Space Station
GCF_016808755.1	s51	the International Space Station	isolated from the International Space Station	2015-11-16	2015	USA	North America	USA: International Space Station
GCF_016808775.1	s49	the International Space Station	isolated from the International Space Station	2015-04-16	2015	USA	North America	USA: International Space Station
GCF_016808795.1	s48	the International Space Station	isolated from the International Space Station	2015-04-16	2015	USA	North America	USA: International Space Station
GCF_016808855.1	s46	the International Space Station	isolated from the International Space Station	2015-04-16	2015	USA	North America	USA: International Space Station
GCF_016808875.1	s44	the International Space Station	isolated from the International Space Station	2014-12-31	2014	USA	North America	USA: International Space Station
GCF_016808925.1	s41	the International Space Station	isolated from the International Space Station	2014-12-31	2014	USA	North America	USA: International Space Station
GCF_016808955.1	s40	the International Space Station	isolated from the International Space Station	2014-12-31	2014	USA	North America	USA: International Space Station
GCF_016808975.1	s39	the International Space Station	isolated from the International Space Station	2014-12-31	2014	USA	North America	USA: International Space Station
GCF_016809015.1	s37	the International Space Station	isolated from the International Space Station	2014-11-03	2014	USA	North America	USA: International Space Station
GCF_016809035.1	s36	the International Space Station	isolated from the International Space Station	2014-08-29	2014	USA	North America	USA: International Space Station
GCF_016809055.1	s35	the International Space Station	isolated from the International Space Station	2014-02-19	2014	USA	North America	USA: International Space Station
GCF_016809075.1	s33	the International Space Station	isolated from the International Space Station	2014-02-19	2014	USA	North America	USA: International Space Station
GCF_016809095.1	s30	the International Space Station	isolated from the International Space Station	2013-08-23	2013	USA	North America	USA: International Space Station
GCF_016809105.1	s31	the International Space Station	isolated from the International Space Station	2013-10-19	2013	USA	North America	USA: International Space Station
GCF_016809135.1	s29	the International Space Station	isolated from the International Space Station	2013-04-29	2013	USA	North America	USA: International Space Station
GCF_016809155.1	s28	the International Space Station	isolated from the International Space Station	2013-04-29	2013	USA	North America	USA: International Space Station
GCF_016809175.1	s23	the International Space Station	isolated from the International Space Station	2012-05-29	2012	USA	North America	USA: International Space Station
GCF_016809185.1	s22	the International Space Station	isolated from the International Space Station	2012-01-18	2012	USA	North America	USA: International Space Station
GCF_016809195.1	s24	the International Space Station	isolated from the International Space Station	2012-09-07	2012	USA	North America	USA: International Space Station
GCF_016809235.1	s19	the International Space Station	isolated from the International Space Station	2011-08-12	2011	USA	North America	USA: International Space Station
GCF_016809275.1	s13	the International Space Station	isolated from the International Space Station	2010-03-05	2010	USA	North America	USA: International Space Station
GCF_016809295.1	s17	the International Space Station	isolated from the International Space Station	2011-04-15	2011	USA	North America	USA: International Space Station
GCF_016809315.1	s15	the International Space Station	isolated from the International Space Station	2011-04-15	2011	USA	North America	USA: International Space Station
GCF_016809325.1	s12	the International Space Station	isolated from the International Space Station	2010-03-05	2010	USA	North America	USA: International Space Station
GCF_016809365.1	s11	the International Space Station	isolated from the International Space Station	2010-03-05	2010	USA	North America	USA: International Space Station
GCF_016809395.1	s5	the International Space Station	isolated from the International Space Station	2009-07-15	2009	USA	North America	USA: International Space Station
GCF_016809435.1	s3	the International Space Station	isolated from the International Space Station	2006-08-14	2006	USA	North America	USA: International Space Station
GCF_016809455.1	s6	the International Space Station	isolated from the International Space Station	2009-11-11	2009	USA	North America	USA: International Space Station
GCF_016809475.1	s1	the International Space Station	isolated from the International Space Station	2006-08-14	2006	USA	North America	USA: International Space Station
GCF_016834475.1	Z0118SE0269	skin		2018-06-11	2018	South Korea	Asia	South Korea: Seoul	Dog	Dog				Nonhuman Mammal
GCF_016834495.1	Z0118SE0272			2018-05-23	2018	South Korea	Asia	South Korea: Seoul	sofa
GCF_016889165.1	FDAARGOS_1243					USA	North America	USA:MD							host_description:Not applicable
GCF_016903555.1	FDAARGOS_1363					USA	North America	USA:MD							host_description:Not applicable
GCF_016903575.1	FDAARGOS_1364					USA	North America	USA:MD							host_description:Not applicable
GCF_016904135.1	FDAARGOS_1361					USA	North America	USA:MD							host_description:Not applicable
GCF_017167385.1	F6_3S_P_7	International Space Station during MT-2		2018-04-13	2018	USA	North America	USA: International Space Station
GCF_017315545.1	HAB176	skin		2019	2019	Germany	Europe	Germany: Hamburg	Homo sapiens	Human				Human
GCF_017315595.1	HAF81	skin		2019	2019	Germany	Europe	Germany: Hamburg	Homo sapiens	Human				Human
GCF_018407685.1	1I24			2016-06-27	2016	United Kingdom	Europe	United Kingdom: Newcastle upon Tyne	Homo sapiens	Human				Human
GCF_018407805.1	1I22			2016-06-27	2016	United Kingdom	Europe	United Kingdom: Newcastle upon Tyne	Homo sapiens	Human				Human
GCF_018407885.1	1I7			2016-06-27	2016	United Kingdom	Europe	United Kingdom: Newcastle upon Tyne	Homo sapiens	Human				Human
GCF_018408135.1	1H8			2016-06-27	2016	United Kingdom	Europe	United Kingdom: Newcastle upon Tyne	Homo sapiens	Human				Human
GCF_018919325.1	UMB7781-2F		isolated bacteria			USA	North America	USA: Maywood, IL	Homo sapiens	Human				Human
GCF_018919425.1	UMB0039-1M		isolated bacteria			USA	North America	USA: Maywood, IL	Homo sapiens	Human				Human
GCF_019329245.1	B1200599	not collected				Germany	Europe	Germany	Homo sapiens	Human			not collected	Human
GCF_019329325.1	B1200343	not collected				Germany	Europe	Germany	Homo sapiens	Human			not collected	Human
GCF_019329365.1	B1208538	not collected				Germany	Europe	Germany	Homo sapiens	Human			not collected	Human
GCF_019329405.1	B1220165	not collected				Germany	Europe	Germany	Homo sapiens	Human			not collected	Human
GCF_019329425.1	B1230143	not collected				Germany	Europe	Germany	Homo sapiens	Human			not collected	Human
GCF_019329505.1	B1262351	not collected				Germany	Europe	Germany	Homo sapiens	Human			not collected	Human
GCF_019329525.1	B1264454	not collected				Germany	Europe	Germany	Homo sapiens	Human			not collected	Human
GCF_019329545.1	B1264787	not collected				Germany	Europe	Germany	Homo sapiens	Human			not collected	Human
GCF_019329565.1	B1265603	not collected				Germany	Europe	Germany	Homo sapiens	Human			not collected	Human
GCF_019329585.1	B1266875	not collected				Germany	Europe	Germany	Homo sapiens	Human			not collected	Human
GCF_019329605.1	B1266911	not collected				Germany	Europe	Germany	Homo sapiens	Human			not collected	Human
GCF_019329625.1	B1266915	not collected				Germany	Europe	Germany	Homo sapiens	Human			not collected	Human
GCF_019329645.1	B1269488	not collected				Germany	Europe	Germany	Homo sapiens	Human			not collected	Human
GCF_019329665.1	B1272014	not collected				Germany	Europe	Germany	Homo sapiens	Human			not collected	Human
GCF_019329685.1	B1275857	not collected				Germany	Europe	Germany	Homo sapiens	Human			not collected	Human
GCF_019329705.1	B1276219	not collected				Germany	Europe	Germany	Homo sapiens	Human			not collected	Human
GCF_019329725.1	B1276296	not collected				Germany	Europe	Germany	Homo sapiens	Human			not collected	Human
GCF_019329745.1	B1276912	not collected				Germany	Europe	Germany	Homo sapiens	Human			not collected	Human
GCF_019329765.1	B1279591	not collected				Germany	Europe	Germany	Homo sapiens	Human			not collected	Human
GCF_019329785.1	B1282731	not collected				Germany	Europe	Germany	Homo sapiens	Human			not collected	Human
GCF_019329805.1	B1285135	not collected				Germany	Europe	Germany	Homo sapiens	Human			not collected	Human
GCF_019330045.1	B1286247	not collected				Germany	Europe	Germany	Homo sapiens	Human			not collected	Human
GCF_019330105.1	B1287175	not collected				Germany	Europe	Germany	Homo sapiens	Human			not collected	Human
GCF_019330125.1	V1933625	not collected				Germany	Europe	Germany	Homo sapiens	Human			not collected	Human
GCF_019330145.1	V1933793	not collected				Germany	Europe	Germany	Homo sapiens	Human			not collected	Human
GCF_019330165.1	V1936703	not collected				Germany	Europe	Germany	Homo sapiens	Human			not collected	Human
GCF_019330185.1	V1937538	not collected				Germany	Europe	Germany	Homo sapiens	Human			not collected	Human
GCF_019330205.1	V1939586	not collected				Germany	Europe	Germany	Homo sapiens	Human			not collected	Human
GCF_019330225.1	V1949610	not collected				Germany	Europe	Germany	Homo sapiens	Human			not collected	Human
GCF_019330245.1	V1950266	not collected				Germany	Europe	Germany	Homo sapiens	Human			not collected	Human
GCF_019787665.1	B1285228	not collected				Germany	Europe	Germany	Homo sapiens	Human			not collected	Human
GCF_020181395.1	NBRC 113846	human skin		2018	2018			Japan	Homo sapiens	Human				Human
GCF_021190395.1	S43	Rectal swab		2019-08-29	2019	India	Asia	India: Assam, Guwahati	Bos taurus	Cow				Nonhuman Mammal
GCF_021191135.1	F42UW			2016-08	2016	India	Asia	India: Karnataka	Cow	Cow				Nonhuman Mammal
GCF_021191175.1	AM346	Cow Milk		2018-06	2018	India	Asia	India: Assam	Cow	Cow				Nonhuman Mammal
GCF_021215415.1	GKN4W			2014-05	2014	India	Asia	India: Tamil Nadu	Goat	Goat				Nonhuman Mammal
GCF_021367675.1	8904-02-29T15:00:00.000Z	milk samples		2016	2016	Norway	Europe	Norway	Lactating dairy cow	Cattle				Nonhuman Mammal
GCF_021384785.1	Ani_LG-141	milk sample		2016-10-12	2016	Belgium	Europe	Belgium	Bos taurus	Cow			mastitis	Nonhuman Mammal
GCF_021398305.1	CBPA-ST-10002	isolated from contaminated platelets		2010	2010	Canada	North America	Canada	Homo sapiens	Human			None	Human
GCF_021398325.1	CBPA-ST-11003	isolated from contaminated platelets		2011	2011	Canada	North America	Canada	Homo sapiens	Human			None	Human
GCF_021398345.1	AZ22	human skin swabs of healthy volunteers		2015	2015	Canada	North America	Canada	Homo sapiens	Human			None	Human	host_health_state:healthy
GCF_021484865.1	PH1-4			2013-04	2013	France	Europe	France	Homo sapiens	Human				Human
GCF_900086615.2	BPH0662
GCF_900113395.1	NLAE-zl-G239
GCF_900199525.1	I6	human eye		2013-07-08	2013				Human, Homo sapiens	Human				Human	host_health_state:diseased
GCF_900199615.1	C7	human eye		2013-04-18	2013				Human, Homo sapiens	Human				Human	host_health_state:diseased
GCF_900205795.1	I6	human eye		2013-07-08	2013				Human, Homo sapiens	Human				Human	host_health_state:diseased
GCF_900205815.1	I4	human eye		2012-09-07	2012				Human, Homo sapiens	Human				Human	host_health_state:diseased
GCF_900205825.1	C3	human eye		2013-01-13	2013				Human, Homo sapiens	Human				Human	host_health_state:diseased
GCF_900205845.1	I6	human eye		2013-07-08	2013				Human, Homo sapiens	Human				Human	host_health_state:diseased
GCF_900458515.1	NCTC13360	not available: to be reported later		1800-2017											host_health_state:not available: to be reported later
GCF_900458535.1	NCTC11964	Prosthetic Heart Valve		1976	1976	United Kingdom	Europe	United Kingdom	Human, Homo sapiens	Human				Human	host_health_state:disease
GCF_900458575.1	NCTC10519
GCF_900458585.1	NCTC6513	Nose		1943	1943	United Kingdom	Europe	United Kingdom: London	Human, Homo sapiens	Human				Human	host_health_state:not available: to be reported later
GCF_900458605.1	NCTC11047	not available: to be reported later		1976	1976	Czechoslovakia	Europe	Czechoslovakia							host_health_state:not available: to be reported later
GCF_900458645.1	NCTC12100	not available: to be reported later		1900-1987											host_health_state:not available: to be reported later
GCF_900458655.1	NCTC7474	Urine		1900-1948		Australia	Oceania	Australia: Sydney							host_health_state:not available: to be reported later
GCF_900638695.1	NCTC13924	Blood culture		2013	2013	United Kingdom	Europe	United Kingdom: Dublin	Human, Homo sapiens	Human				Human	host_health_state:disease
GCF_902159375.1	4928STDY7071630	faecal	derived bacterial genome collection provides the basis to improve the taxonomic classification resolution of metagenomic analysis, and to allow subsequent in vitro and in vivo experiments on host physiology and gut colonisation process	2018	2018	United Kingdom	Europe	United Kingdom	Human, Homo sapiens	Human				Human	host_health_state:carriage
GCF_902159385.1	4928STDY7071543	faecal	derived bacterial genome collection provides the basis to improve the taxonomic classification resolution of metagenomic analysis, and to allow subsequent in vitro and in vivo experiments on host physiology and gut colonisation process	2018	2018	United Kingdom	Europe	United Kingdom	Human, Homo sapiens	Human				Human	host_health_state:carriage
GCF_902159425.1	4928STDY7071606	faecal	derived bacterial genome collection provides the basis to improve the taxonomic classification resolution of metagenomic analysis, and to allow subsequent in vitro and in vivo experiments on host physiology and gut colonisation process	2018	2018	United Kingdom	Europe	United Kingdom	Human, Homo sapiens	Human				Human	host_health_state:carriage
GCF_902164795.1	4928STDY7071643	faecal	derived bacterial genome collection provides the basis to improve the taxonomic classification resolution of metagenomic analysis, and to allow subsequent in vitro and in vivo experiments on host physiology and gut colonisation process	2018	2018	United Kingdom	Europe	United Kingdom	Human, Homo sapiens	Human				Human	host_health_state:carriage
GCF_902166085.1	4928STDY7387939	faecal	derived bacterial genome collection provides the basis to improve the taxonomic classification resolution of metagenomic analysis, and to allow subsequent in vitro and in vivo experiments on host physiology and gut colonisation process	2018	2018	United Kingdom	Europe	United Kingdom	Human, Homo sapiens	Human				Human	host_health_state:carriage
GCF_902363495.1	MGYG-HGUT-00122	human gut
GCF_902509485.1	Se_BPH0697	clinical		2007	2007	Australia	Oceania	Australia	Human, Homo sapiens	Human				Human	host_health_state:diseased
GCF_902509495.1	Se_BPH0704	clinical		2008	2008	Australia	Oceania	Australia	Human, Homo sapiens	Human				Human	host_health_state:diseased
GCF_902509505.1	Se_BPH0736	clinical		2011	2011	Australia	Oceania	Australia	Human, Homo sapiens	Human				Human	host_health_state:diseased
GCF_902509515.1	Se_BPH0723	clinical		2009	2009	Australia	Oceania	Australia	Human, Homo sapiens	Human				Human	host_health_state:diseased
GCF_902509525.1	Se_RP62a-WT	clinical		1979	1979	Australia	Oceania	Australia	Human, Homo sapiens	Human				Human	host_health_state:diseased
GCF_902509535.1	Se_BPH0711	clinical		2008	2008	Australia	Oceania	Australia	Human, Homo sapiens	Human				Human	host_health_state:diseased
GCF_910576215.1	C74	Mouse faeces		2016	2016	United Kingdom	Europe	United Kingdom	Mus musculus	Mouse				Nonhuman Mammal	host_health_state:healthy
